# Supplementary material for: Interrogation of Carboxy-Terminus Localized GJA1 Variants Associated with Erythrokeratodermia Variabilis et Progressiva
Source: Int J Mol Sci. 2022 Jan 1;23(1):486. doi: 10.3390/ijms23010486 (PMC8745721; doi:10.3390/ijms23010486)
Supplement: Supplementary file 1 [file ijms-23-00486-s001.zip]

Archive with 1 entries (1 files):
- ijms-1413388-supplementary-done.pdf
